# Supplementary material for: Characterization of Cortical and Subcortical Structural Brain Asymmetry in Adults with and without Dyslexia
Source: Brain Sci. 2023 Nov 23;13(12):1622. doi: 10.3390/brainsci13121622 (PMC10741947; doi:10.3390/brainsci13121622)
Supplement: Supplementary file 1 [file brainsci-13-01622-s001.zip]

Archive with 1 entries (1 files):
- brainsci-2674834-supplementary.pdf
